# Supplementary material for: Bimodal ankle-foot prosthesis for enhanced standing stability
Source: PLoS One. 2018 Sep 26;13(9):e0204512. doi: 10.1371/journal.pone.0204512 (PMC6157893; doi:10.1371/journal.pone.0204512)
Supplement: S1 File — (XLSX) [file pone.0204512.s001.xlsx]

## Sheet: Sheet1
Sensory Organization Test (SOT): Mean Equilibrium Score
	LOCKED		UNLOCKED
Subject	Eyes Open	Eyes Closed	Eyes Open	Eyes Closed
1	94.6667	93.3333	95.6667	92
2	95.6667	92	94.3333	87.3333
3	97	96.6667	95.3333	91.3333
4	94.3333	88.3333	93.6667	85
5	93.6667	90.6667	92	89
6	91.6667	87.3333	94.6667	91
7	95	89	94.3333	90
8	95	94.3333	96.6667	93.3333
9	94	88	94	88.3333
10	95	89	92.6667	85.3333
11	95.6667	92	94	91.3333
12	88.3333	86.3333	83.6667	82
13	95	92	94.3333	86.6667
14	93.6667	92	91	84
15	95	93.3333	95.6667	92
16	92	88	93	86.6667
17	94.3333	88.3333	91.6667	89.3333
18	90.3333	88.3333	90	80.6667
Limits of Stability (LOS): Mean maximum center of mass excursion toward target
(expressed as percentage of LOS normalized by height)
	LOCKED				UNLOCKED
Subject	Target 1	Target 2	Target 3	Target 4	Target 1	Target 2	Target 3	Target 4
1	101	83	92	125	104	95	104	114
2	96	102	106	112	100	103	101	105
3	108	97	103	106	110	102	110	106
4	92	67	90	98	88	52	69	106
5	64	62	85	93	74	94	80	86
6	88	78	101	101	87	67	92	107
7	57	68	80	47	71	72	78	49
8	98	94	78	102	99	74	77	107
9	48	97	84	82	45	73	96	77
10	84	72	104	99	72	80	84	86
11	84	68	81	92	63	38	81	95
12	44	39	45	52	56	27	68	41
13	55	94	115	98	36	79	103	72
14	104	102	105	102	104	95	100	102
15	66	84	80	80	64	78	76	69
16	82	86	99	98	66	86	101	92
17	100	102	115	104	118	98	118	111
18	83	111	95	104	85	97	74	105
Walking Speed (m/s)
Subject	BASELINE	UNLOCKED
1	1.53139	1.52207
2	1.27261	1.25008
3	1.51246	1.46951
4	1.02115	1.0575
5	1.268	1.21659
6	1.13238	1.16577
7	0.779455	0.732749
8	1.41823	1.39264
9	0.889594	0.877825
10	1.09673	1.1806
11	1.15854	1.12369
12	1.20159	1.14744
13	1.12458	1.16043
14	1.58926	1.60866
15	1.20309	1.205
16	1.43072	1.27662
17	1.26332	1.21855
18	1.2632	1.15252
L-Test (sec)
Subject	BASELINE	UNLOCKED
1	18.19	18.29
2	21.47	20.08
3	17.4067	17.78
4	26	23.9367
5	20.6033	20.6167
6	22.5067	21.6233
7	35.2067	38.55
8	16.7067	16.32
9	29.3133	29.25
10	25.37	23.8833
11	22.3	21.3333
12	22.8633	23.48
13	24.9567	25.2667
14	18.2367	16.8733
15	22.5233	21.68
16	20.11	19.9567
17	20.25	22.23
18	24.42	23.3333
